# Supplementary material for: Biomonitoring of Mycotoxins in Plasma of Patients with Alzheimer’s and Parkinson’s Disease
Source: Toxins (Basel). 2021 Jul 10;13(7):477. doi: 10.3390/toxins13070477 (PMC8310068; doi:10.3390/toxins13070477)
Supplement: Supplementary file 1 [file toxins-13-00477-s001.zip]

Archive with 1 entries (1 files):
- toxins-1266100 supplementary ready 2.pdf
